# Supplementary material for: Potential of Landfill Mined Combustible Polymer Composite and Soil-like Fraction for Energy Recovery, Chemical Recycling, and Resource Recovery
Source: Polymers (Basel). 2025 Sep 17;17(18):2514. doi: 10.3390/polym17182514 (PMC12473329; doi:10.3390/polym17182514)
Supplement: Supplementary file 1 [file polymers-17-02514-s001.zip]

Archive with 1 entries (1 files):
- polymers-3855014-supplementary.pdf
